# Supplementary material for: Association between osteoporosis and periodontal disease among menopausal women: The 2013–2015 Korea National Health and Nutrition Examination Survey
Source: PLoS One. 2022 Mar 17;17(3):e0265631. doi: 10.1371/journal.pone.0265631 (PMC8929583; doi:10.1371/journal.pone.0265631)
Supplement: S1 File — (ZIP) [file pone.0265631.s001.zip]

Archive with 1 entries (1 files):
- HN13_15ALL.sav
